# Supplementary material for: Effects of menstrual cycle on cognitive function, cortisol, and metabolism after a single session of aerobic exercise
Source: PLoS One. 2024 Oct 29;19(10):e0311979. doi: 10.1371/journal.pone.0311979 (PMC11521275; doi:10.1371/journal.pone.0311979)
Supplement: S2 File — https://doi.org/10.6084/m9.figshare.25941154.v1. (XLSX) [file pone.0311979.s002.xlsx]

## Sheet: plosone
AGE	HEIGHT	WEIGHT	CORTISOL1	CORTISOL2	CORTISOL3	CORTISOL4	RTCONGRUENT1	RTCONGRUENT2	RTCONGRUENT3	RTCONGRUENT4	RTINCONGRUENT1	RTINCONGRUENT2	RTINCONGRUENT3	RTINCONGRUENT4	FAT1	FAT2	RER1	RER2	EE1	EE2	BMI	TRUERESPONSE1	TRUERESPONSE2	TRUERESPONSE3	TRUERESPONSE4	daysmense
24	155	47	4.08	6.06	2.95	4.35	774	738	779	742	789	772	831	783	18	15	0.9	0.9	698	532	20	467	459	471	463	24
25	167	59	2.86	6.2	5.29	6.41	747	690	667	632	790	714	688	654	28	24	0.77	0.79	697	546	21	454	473	465	457	28
25	165	61	5.99	7.7	4.6	6.15	698	704	844	690	709	718	898	741	18	14	0.94	0.9	464	398	22	469	472	432	465	28
24	170	55	6.71	9.26	5.22	7.93	653	600	634	585	714	657	666	637	16	15	1	0.99	390	361	19	462	460	461	464	27
26	162	52	6.39	6.88	3.96	4.69	601	618	661	633	648	628	685	659	21	15	0.96	0.91	334	324	20	469	471	455	472	27
27	175	65	9.37	8.76	4.85	7.78	755	711	695	768	845	778	754	780	17	12	0.83	0.87	366	435	21	474	479	477	472	29
23	164	63	3.77	7.31	3.68	5.86	722	649	690	607	843	793	866	697	20	16	0.87	0.88	437	403	23	443	447	445	472	29
24	153	42	4.07	6.12	3.8	6.12	596	549	662	561	612	552	685	609	15	13	0.97	0.93	286	451	18	447	448	439	447	30
25	155	46	4.36	7.73	5.94	6.02	701	667	702	660	729	686	703	675	16	14	0.88	0.94	464	463	19	469	470	463	460	28
26	163	55	5.34	7.72	4.47	6.39	701	675	702	666	757	706	759	602	19	16	0.902	0.903	470	431	21	461	466	465	473	28
26	162	53	4.84	10.18	3.44	7.63	758	722	680	691	796	754	722	690	19	13	0.8	0.82	464	300	20	451	471	458	460	29
24	161	53	5.14	7.52	4.27	6.19	699	655	700	646	737	704	739	582	18	14	0.882	0.883	450	411	19	459	464	455	453	30
